# Supplementary material for: Contribution of insect pollinators to crop yield and quality varies with agricultural intensification
Source: PeerJ. 2014 Mar 27;2:e328. doi: 10.7717/peerj.328 (PMC3976118; doi:10.7717/peerj.328)
Supplement: Supplemental Information 1 — Insect richness, visits per guild, mean yield and quality are reported for each site. See text for details. Data is in csv format, skip 2 first lines when importing in a data analysis program. [file peerj-02-328-s001.csv]

#Data from “Contribution of insect pollinators to crop yield and quality varies with agricultural intensification”. Bartomeus et al. 2014. PeerJ.
#Insect richness	visits per guild	mean yield and quality are reported for each site. See text for details.
	crop	site	treatment	mean_yield	richness	total_visits	honeybee_visits	bumblebee_vists	hoverfly_visits	wildbee_visits	mean_quality
1	Field bean	UK1	Net	6.825	2	18	12	3	0	3	4.805
2	Field bean	UK1	Open	30.6925	2	18	12	3	0	3	3.97
3	Field bean	UK10	Net	35.2075	4	27	7	16	0	4	4.0975
4	Field bean	UK10	Open	63.3825	4	27	7	16	0	4	3.91
5	Field bean	UK2	Net	25.8325	6	8	3	3	0	2	4.275
6	Field bean	UK2	Open	29.24	6	8	3	3	0	2	4.1175
7	Field bean	UK3	Net	9.7225	1	8	0	6	0	2	4.49
8	Field bean	UK3	Open	47.985	1	8	0	6	0	2	4.2675
9	Field bean	UK4	Net	26.195	3	20	8	11	0	1	4.39
10	Field bean	UK4	Open	48.4025	3	20	8	11	0	1	4.59
11	Field bean	UK5	Net	15.3525	4	18	0	11	0	7	4.27
12	Field bean	UK5	Open	26.28	4	18	0	11	0	7	4.3575
13	Field bean	UK6	Net	27.6775	4	31	16	14	0	1	4.2975
14	Field bean	UK6	Open	48.05	4	31	16	14	0	1	4.275
15	Field bean	UK7	Net	20.9725	4	10	1	8	0	1	4.0225
16	Field bean	UK7	Open	21.7425	4	10	1	8	0	1	4.465
17	Field bean	UK8	Net	15.0175	2	8	1	5	0	2	4.245
18	Field bean	UK8	Open	35.1275	2	8	1	5	0	2	3.905
19	Field bean	UK9	Net	33.21	1	10	0	9	0	1	3.745
20	Field bean	UK9	Open	33.6775	1	10	0	9	0	1	3.5375
21	Buckwheat	Biala	Net	19.5	6	14	9	0	2	3	0.777267350063448
22	Buckwheat	Biala	Open	33.0791666675	6	14	9	0	2	3	0.675558316457815
23	Buckwheat	Branew	NA	NA	17	767	623	2	131	11	NA
24	Buckwheat	Branew2	Net	13.083333335	10	763	730	0	31	2	0.741185897454142
25	Buckwheat	Branew2	Open	44.48888889	10	763	730	0	31	2	0.751076854632897
26	Buckwheat	Daleka	NA	NA	6	447	335	2	106	4	NA
27	Buckwheat	Godziszow	NA	NA	12	759	664	0	90	5	NA
28	Buckwheat	K_branewka	NA	NA	10	334	304	0	28	2	NA
29	Buckwheat	Kapronie	Net	21.9583333325	18	706	662	1	35	8	0.758408408402255
30	Buckwheat	Kapronie	Open	104.3166666675	18	706	662	1	35	8	0.894805767349829
31	Buckwheat	Majdan	Net	11.25	11	112	65	0	44	3	0.738478681345723
32	Buckwheat	Majdan	Open	49.9375	11	112	65	0	44	3	0.790119775981832
33	Buckwheat	Rataj	NA	NA	13	845	794	1	43	6	NA
34	Buckwheat	W_ratajowska	NA	NA	NA	NA	NA	NA	0	0	NA
35	Oilseed rape	A	Net	2.579592775	8	26	12	7	6	0	49.875
36	Oilseed rape	A	Open	2.94099495	8	26	12	7	6	0	51.425
37	Oilseed rape	D	Net	7.7703668145	9	578	536	10	19	0	47.725
38	Oilseed rape	D	Open	8.691745964	9	578	536	10	19	0	49.5
39	Oilseed rape	F	Net	5.698826855	8	52	31	3	10	0	49.35
40	Oilseed rape	F	Open	7.460621143	8	52	31	3	10	0	50.375
41	Oilseed rape	H	Net	2.793998905	20	340	267	9	56	0	48.175
42	Oilseed rape	H	Open	4.841240865	20	340	267	9	56	0	48.1
43	Oilseed rape	HA	Net	1.40958734125	6	130	107	10	5	0	51.7
44	Oilseed rape	HA	Open	1.4577583775	6	130	107	10	5	0	54.65
45	Oilseed rape	HI	Net	2.83155561	26	222	150	23	46	0	46.575
46	Oilseed rape	HI	Open	3.668413905	26	222	150	23	46	0	47.95
47	Oilseed rape	HU	Net	4.18218084375	12	390	353	6	22	0	46.575
48	Oilseed rape	HU	Open	5.493835305	12	390	353	6	22	0	47.975
49	Oilseed rape	L	Net	2.1731445	7	22	4	14	3	0	46.55
50	Oilseed rape	L	Open	2.00757436	7	22	4	14	3	0	48.225
51	Oilseed rape	R	Net	3.0834329475	3	13	1	10	2	0	47.55
52	Oilseed rape	R	Open	3.5563803875	3	13	1	10	2	0	48.325
53	Oilseed rape	V	Net	6.93756014825	14	42	10	4	27	0	47.1
54	Oilseed rape	V	Open	8.012705175	14	42	10	4	27	0	47.4
55	Strawberry	1	Net	9.66409523666667	12	157	105	39	1	12	2.25714285714286
56	Strawberry	1	Open	11.2579068625	12	157	105	39	1	12	1.87498114630468
57	Strawberry	10	Net	8.825857143	15	304	227	19	14	44	2.56031746031746
58	Strawberry	10	Open	11.20024462925	15	304	227	19	14	44	2.18742511075725
59	Strawberry	2	Net	4.58817467975	11	104	74	11	3	16	2.91666666666667
60	Strawberry	2	Open	7.8168286455	11	104	74	11	3	16	2.62375029063009
61	Strawberry	3	Net	10.41018750075	11	215	170	20	11	14	2.25416666666667
62	Strawberry	3	Open	13.142984985	11	215	170	20	11	14	1.88641141141141
63	Strawberry	4	Net	6.16209540475	17	356	299	25	5	27	2.64854997943233
64	Strawberry	4	Open	10.961259615	17	356	299	25	5	27	1.92939976689977
65	Strawberry	5	Net	5.834597642	10	393	274	89	6	24	2.75280448717949
66	Strawberry	5	Open	6.535234388	10	393	274	89	6	24	2.65671888320546
67	Strawberry	6	Net	9.814651785	14	479	377	72	4	26	2.11041666666667
68	Strawberry	6	Open	10.4703432535	14	479	377	72	4	26	2.12738095238095
69	Strawberry	7	Net	12.46461111	15	371	321	24	4	22	1.82777777777778
70	Strawberry	7	Open	14.720840465	15	371	321	24	4	22	1.5522087877351
71	Strawberry	8	Net	10.7871492575	12	203	163	17	3	20	2.29141171328671
72	Strawberry	8	Open	12.8214943325	12	203	163	17	3	20	1.91752815315315
73	Strawberry	9	Net	13.7676900175	12	634	581	8	20	25	1.96256868131868
74	Strawberry	9	Open	14.98986308	12	634	581	8	20	25	1.64653491669621
